# Supplementary material for: Photoregulation of PRMT-1 Using a Photolabile Non-Canonical Amino Acid
Source: Molecules. 2021 Aug 21;26(16):5072. doi: 10.3390/molecules26165072 (PMC8398576; doi:10.3390/molecules26165072)
Supplement: Supplementary file 1 [file molecules-26-05072-s001.zip]

Archive with 1 entries (1 files):
- molecules-1321987-supplementary.pdf
